# Supplementary material for: Exercise Reverses the Alterations in Gut Microbiota Upon Cold Exposure and Promotes Cold-Induced Weight Loss
Source: Front Physiol. 2020 May 4;11:311. doi: 10.3389/fphys.2020.00311 (PMC7212826; doi:10.3389/fphys.2020.00311)
Supplement: Supplementary file 1 [file Table_1.XLSX]

## Sheet: Supplementary Table 1
Supplementary Table 1 Permanova test was used to test the group microbiota structure difference
Comparisons	Adonis-R2	Adonis-Pvalue	Distance	Type
Cold-0h (No exercise)	0.0907342	0.6166	Bray	Before(Day0) vs After(Day35)
	0.10745	0.3916	Unweighted UniFrac
	0.0915295	0.537	Weighted UniFrac
Cold-168h (No exercise)	0.145873	0.1406	Bray
	0.148971	0.0622	Unweighted UniFrac
	0.132415	0.2729	Weighted UniFrac
Cold-28h (No exercise)	0.12238	0.4058	Bray
	0.120089	0.3767	Unweighted UniFrac
	0.0915214	0.5345	Weighted UniFrac
Cold-4h (No exercise)	0.161285	0.0561	Bray
	0.137898	0.0631	Unweighted UniFrac
	0.121509	0.3295	Weighted UniFrac
Cold-0h (Exercise)	0.141441	0.2083	Bray
	0.1319	0.1612	Unweighted UniFrac
	0.174598	0.0888	Weighted UniFrac
Cold-168h (Exercise)	0.285769	0.0083	Bray
	0.211531	0.0083	Unweighted UniFrac
	0.238227	0.0083	Weighted UniFrac
Cold-28h (Exercise)	0.179299	0.0765	Bray
	0.146567	0.0913	Unweighted UniFrac
	0.161465	0.2146	Weighted UniFrac
Cold-4h (Exercise)	0.175044	0.0233	Bray
	0.155534	0.0233	Unweighted UniFrac
	0.168394	0.1282	Weighted UniFrac
Cold expose (No exercise)	0.104472	0.1963	Bray	Among groups
	0.08871	0.4059	Unweighted UniFrac
	0.115709	0.3005	Weighted UniFrac
Cold expose (Exercise)	0.132494	0.0001	Bray
	0.111932	0.0001	Unweighted UniFrac
	0.129905	0.0001	Weighted UniFrac
Exercise No vsYes ( Room temperature Cold-0h)	0.135964	0.0091	Bray
	0.0902841	0.2064	Unweighted UniFrac
	0.149277	0.0151	Weighted UniFrac
Exercise No vsYes ( Cold expose Cold-168h)	0.0524082	0.2114	Bray
	0.0511045	0.2146	Unweighted UniFrac
	0.0507242	0.4101	Weighted UniFrac
Exercise No vsYes ( Cold expose Cold-28h)	0.0687705	0.5941	Bray
	0.0584372	0.5931	Unweighted UniFrac
	0.0883559	0.2906	Weighted UniFrac
Exercise No vsYes ( Room temperature Cold-4h)	0.0674587	0.0028	Bray
	0.065327	0.0023	Unweighted UniFrac
	0.0693585	0.198	Weighted UniFrac
