# Supplementary material for: Exercise Reverses the Alterations in Gut Microbiota Upon Cold Exposure and Promotes Cold-Induced Weight Loss
Source: Front Physiol. 2020 May 4;11:311. doi: 10.3389/fphys.2020.00311 (PMC7212826; doi:10.3389/fphys.2020.00311)
Supplement: Supplementary file 2 [file Table_2.XLSX]

## Sheet: Supplementary Table 2 
Supplementary Table 2 Shannon change(Day35-Day1) difference test among groups using GLM test
	Coefficient	Pvalue
Cold expose	0.7002	0.049968
Exercise	1.8202	0.000123
Cold:Exercise	-1.6789	0.001492
