# Supplementary material for: Exercise Reverses the Alterations in Gut Microbiota Upon Cold Exposure and Promotes Cold-Induced Weight Loss
Source: Front Physiol. 2020 May 4;11:311. doi: 10.3389/fphys.2020.00311 (PMC7212826; doi:10.3389/fphys.2020.00311)
Supplement: Supplementary file 3 [file Table_3.XLSX]

## Sheet: Supplementary Table 3
Supplementary Table 3 Phyla abundance difference among groups using generalized estimating equation (GEE) model.
Phyla	Comparisons	Coefficient	Pvalue
Firmicutes	Cold168h_vs_0h (Exercise)	-0.170486	0.0948598
Firmicutes	Cold28h_vs_0h (No)	0.370795	0.0408914
Proteobacteria	Cold168h_vs_0h (Exercise)	0.756491	0.0397988
Proteobacteria	Cold28h_vs_0h (No)	-1.95555	0.000271226
Saccharibacteria	Cold168h_vs_0h (Exercise)	-4.89643	0.00836753
Saccharibacteria	Cold28h_vs_0h (No)	7.20145	0.0806261
