# Supplementary material for: Exercise Reverses the Alterations in Gut Microbiota Upon Cold Exposure and Promotes Cold-Induced Weight Loss
Source: Front Physiol. 2020 May 4;11:311. doi: 10.3389/fphys.2020.00311 (PMC7212826; doi:10.3389/fphys.2020.00311)
Supplement: Supplementary file 4 [file Table_4.XLSX]

## Sheet: Supplementary Table 4
Supplementary Table 4 Genus change(Day35-Day0) difference among groups using wilcox test
Genus	Cold expose vs Room temperature(No exercise)		Cold expose vs Room temperature(Exercise)		Exercise No vs Yes (Room temperature)		Exercise No vs Yes (Cold expose)
	Enrich	Pvalue	Enrich	Pvalue	Enrich	Pvalue	Enrich	Pvalue
Lactobacillus	no	0.853428	no	0.739364	no	0.00105003	no	0.075256
Alloprevotella	no	0.684211	cold	0.435872	no	0.435872	exercise	1
Bacteroides	cold	0.352681	no	0.578742	exercise	0.435872	no	0.393048
Prevotella9	no	0.528849	cold	0.165494	exercise	0.630529	exercise	0.0288056
Helicobacter	no	0.481251	cold	0.279861	exercise	0.795936	exercise	0.14314
Escherichia-Shigella	no	0.393048	cold	0.190316	no	0.0114962	no	0.247451
LachnospiraceaeNK4A136group	cold	0.853428	no	0.190316	no	0.684211	no	0.0892096
PrevotellaceaeTCG-001	cold	0.795936	no	0.684211	exercise	0.123005	exercise	0.393048
RuminococcaceaeTCG-005	cold	0.247451	cold	0.528849	exercise	0.393048	exercise	0.911797
Romboutsia	cold	0.190316	no	0.105122	exercise	0.393048	no	0.123005
Blautia	cold	0.190316	cold	0.0892096	exercise	0.352681	exercise	0.481251
Desulfovibrio	no	0.247451	cold	0.795936	exercise	0.911797	exercise	0.165494
Psychrobacter	no	0.00684146	cold	4.33004e-05	no	0.00150469	exercise	0.000725281
Roseburia	cold	0.795936	no	0.435872	exercise	0.795936	no	0.630529
Turicibacter	no	0.528849	no	0.0586867	no	0.911797	no	0.393048
Ruminococcus1	cold	1	no	0.247451	exercise	0.684211	no	0.853428
[Ruminococcus]torquesgroup	cold	0.481251	no	0.630529	exercise	0.528849	no	0.739364
RuminococcaceaeTCG-014	cold	0.705351	cold	0.911797	no	0.314999	no	0.247451
Parabacteroides	cold	0.314999	no	0.970512	exercise	0.035463	exercise	0.352681
Klebsiella	no	0.689634	cold	0.654826	no	0.286654	no	0.690886
ChristensenellaceaeR-7group	cold	1	no	0.279861	exercise	0.075256	exercise	0.165494
Ruminiclostridium6	cold	0.853428	no	0.472009	exercise	0.307308	exercise	1
RuminococcaceaeNK4A214group	cold	0.279861	cold	0.14314	exercise	0.352681	exercise	0.279861
Anaerostipes	cold	0.733634	cold	0.217563	no	0.240613	no	0.911797
PrevotellaceaeGa6A1group	cold	0.82053	no	0.970512	exercise	0.405502	exercise	0.481251
Ruminiclostridium9	no	0.578742	no	0.0450738	exercise	0.0311456	exercise	0.217563
Phascolarctobacterium	cold	0.630529	no	0.911797	exercise	1	exercise	0.970512
Clostridiumsensustricto1	no	0.0892096	cold	0.481251	no	0.123005	exercise	0.352681
Mucispirillum	no	0.879378	no	0.820197	exercise	0.542144	exercise	0.544592
Staphylococcus	no	0.0524259	no	0.684211	no	0.481251	exercise	0.393048
Holdemanella	cold	0.816693	cold	0.0214891	no	0.21929	exercise	0.562405
Allobaculum	cold	0.0101369	cold	0.795936	exercise	0.0146896	exercise	0.405502
LachnospiraceaeTCG-010	cold	0.190316	cold	0.247451	no	0.630529	no	0.393048
Corynebacterium1	no	0.0524259	cold	0.684211	no	0.352681	exercise	0.684211
Oligella	no	0.0524259	cold	0.000324753	no	0.0185434	exercise	0.00388621
[Eubacterium]coprostanoligenesgroup	no	0.970512	cold	0.853428	exercise	0.217563	exercise	0.150773
Ruminococcus2	no	0.728051	cold	0.110175	no	0.0690141	no	0.803847
Fusicatenibacter	cold	0.0892096	cold	0.272856	exercise	0.849884	exercise	0.911797
Collinsella	cold	0.00212943	cold	0.0469455	exercise	0.330464	no	0.279371
Lachnospira	cold	0.795936	cold	0.528849	exercise	0.190316	exercise	0.247451
Coprococcus2	no	0.969805	cold	0.0755516	no	0.733634	exercise	0.344523
CandidatusSaccharimonas	cold	1	no	0.853428	no	0.739364	no	0.306761
Brevibacterium	no	0.120244	no	0.307308	exercise	0.472509	exercise	0.495317
Butyrivibrio	no	0.36812	no	0.484565	no	0.803847	no	0.168078
[Eubacterium]xylanophilumgroup	no	0.684211	no	0.075256	no	0.795936	no	0.630529
Lachnoclostridium	no	0.853428	no	0.190316	no	0.578742	no	0.0630128
Akkermansia	cold	0.36812	no	0.584249	exercise	0.387013	exercise	NA
Enterococcus	no	0.59164	cold	0.0634225	no	0.224198	exercise	0.26904
Anaerotruncus	no	0.0630128	cold	0.911797	no	0.853428	exercise	0.123005
Peptostreptococcus	no	0.430987	no	0.824421	no	0.430778	no	0.756222
Sutterella	cold	0.578742	cold	0.911797	exercise	0.14314	exercise	0.198596
Oscillibacter	no	0.684211	no	0.393048	exercise	0.970512	no	0.795936
Paraprevotella	no	0.545199	cold	0.969839	no	0.970512	exercise	0.472009
Brachybacterium	no	0.106079	no	0.57017	exercise	1	exercise	0.848003
[Ruminococcus]gauvreauiigroup	cold	0.0586867	cold	0.217563	exercise	0.123005	exercise	0.528849
Coprococcus3	cold	0.795936	cold	0.630529	exercise	0.596563	exercise	0.279861
Coprococcus1	no	0.970512	cold	0.314999	no	0.911797	exercise	0.630529
Marvinbryantia	cold	0.528849	no	0.427181	exercise	0.123005	exercise	0.909688
Anaeroplasma	no	0.599271	no	0.819119	no	0.0847672	no	0.321652
[Eubacterium]ruminantiumgroup	no	0.956883	cold	0.765118	no	0.375955	no	0.513674
LachnospiraceaeTCG-001	no	0.82013	no	0.095803	exercise	0.405149	no	0.819728
LachnospiraceaeND3007group	no	0.677012	cold	0.20849	no	0.423849	exercise	0.570025
Streptococcus	no	0.795936	no	0.217563	no	0.217563	no	0.0288056
[Ruminococcus]gnavusgroup	cold	0.621731	cold	0.621334	no	0.620403	no	0.383957
Faecalibaculum	cold	0.21057	no	0.0492808	exercise	0.0230828	no	0.289192
LachnospiraceaeTCG-004	cold	0.267544	cold	0.888821	no	0.657242	no	0.148583
CoriobacteriaceaeTCG-002	cold	1	cold	0.484315	no	0.722605	exercise	0.670405
Ruminiclostridium	no	0.279861	no	0.289737	no	0.795936	no	0.684211
ClostridialesvadinBB60group_unidentified	no	0.521833	no	0.147361	no	0.86844	no	0.426905
Butyricicoccus	cold	0.762282	no	0.578742	no	0.739364	no	0.10385
Dorea	no	0.49548	cold	1	no	0.272856	no	0.911797
Jeotgalicoccus	no	0.00099915	cold	0.352681	no	0.0638222	exercise	0.0492808
RuminococcaceaeTCG-008	cold	0.212122	cold	0.14314	exercise	0.427181	exercise	0.93972
[Eubacterium]oxidoreducensgroup	cold	0.14314	cold	0.481251	exercise	0.190316	exercise	0.795936
Elusimicrobium	cold	0.811225	no	0.0236067	exercise	0.208439	no	0.176268
Intestinimonas	no	0.481251	no	0.247451	no	0.911797	no	0.762282
FamilyXIIIAD3011group	no	0.121085	no	0.630529	no	0.820463	exercise	0.0586867
[Bacteroides]pectinophilusgroup	cold	0.645771	no	0.250488	exercise	0.759277	no	0.0883936
Anaerofilum	cold	0.352681	cold	1	exercise	0.165494	exercise	0.739364
Tyzzerella	no	0.14314	cold	0.93972	no	0.0185434	no	0.578742
RuminococcaceaeTCG-013	no	0.0695375	no	0.596563	no	0.0819837	no	0.649779
Shuttleworthia	no	0.330092	cold	0.191601	no	0.100679	exercise	0.584249
RikenellaceaeRC9gutgroup	cold	0.298792	no	0.402835	exercise	0.304194	no	0.377587
RuminococcaceaeTCG-004	no	0.0695375	cold	0.190316	exercise	0.970512	exercise	0.0432571
Parasutterella	cold	0.969805	no	0.102547	exercise	0.130136	exercise	0.939538
[Eubacterium]halliigroup	cold	0.969805	cold	0.212122	no	0.704396	exercise	0.0450738
Morganella	no	0.450885	cold	0.111697	no	0.0114741	no	0.803847
Dietzia	no	0.333937	cold	0.240258	no	0.303456	exercise	0.286082
LachnospiraceaeNK4B4group	cold	0.704715	no	0.879333	exercise	0.304563	exercise	1
LachnospiraceaeTCG-006	no	0.818091	no	0.103459	no	0.208664	no	0.0576426
Ruminiclostridium5	no	0.383957	no	0.325387	no	0.969839	exercise	0.969805
CandidatusStoquefichus	cold	0.393048	cold	0.325569	exercise	0.25666	exercise	0.352681
RuminococcaceaeTCG-009	no	0.307125	cold	0.969805	no	0.909688	exercise	0.289737
[Eubacterium]nodatumgroup	cold	0.853428	cold	0.850051	exercise	0.596425	exercise	0.528849
Facklamia	no	0.0535419	cold	0.00219376	no	0.011299	exercise	0.0210855
Atopostipes	no	0.0431991	no	0.234339	no	0.90848	no	0.96826
Allisonella	cold	0.704182	cold	0.241337	no	0.506619	no	0.730194
Erysipelatoclostridium	cold	0.82053	no	0.623046	exercise	0.853428	no	0.622784
Veillonella	no	0.578742	no	0.25666	no	0.795936	no	0.226301
Adlercreutzia	cold	0.0888529	no	0.247451	exercise	0.791183	no	0.0491954
RuminococcaceaeTCG-010	no	0.314999	no	0.161657	exercise	0.272856	exercise	0.705246
Alistipes	cold	0.795936	no	0.0585917	exercise	0.121085	no	0.435872
Aerococcus	cold	0.172004	cold	0.12565	exercise	0.467671	exercise	0.263966
Oscillospira	no	0.520366	cold	0.112276	no	0.79103	exercise	0.130425
Pasteurella	no	0.969183	no	0.908445	no	0.296332	no	0.283307
ErysipelotrichaceaeTCG-003	cold	0.272675	cold	1	exercise	0.445905	no	0.472342
DefluviitaleaceaeTCG-011	no	0.622915	cold	0.762282	no	1	exercise	0.247451
Intestinibacter	no	0.733537	cold	0.520366	no	0.520209	exercise	0.596425
Bifidobacterium	no	0.544199	no	0.285498	exercise	0.266896	exercise	0.484065
Sellimonas	cold	0.0255813	cold	0.044993	no	0.790566	no	0.472509
Paenalcaligenes	no	0.148463	cold	0.192632	no	0.343796	exercise	0.0110121
Faecalitalea	cold	1	no	0.427181	exercise	0.0373482	exercise	0.289556
Anaerovorax	no	0.0819837	no	0.705351	no	0.853428	exercise	0.226301
Flavonifractor	cold	0.186009	cold	0.670405	no	0.417376	no	0.120607
LachnospiraceaeNC2004group	cold	0.0410976	cold	0.161183	exercise	0.0635224	exercise	0.272856
LachnospiraceaeFCS020group	no	0.853428	no	0.853428	exercise	0.226301	exercise	0.630529
Holdemania	cold	0.105122	cold	0.217563	exercise	0.00358529	exercise	0.0114962
Proteus	no	0.0743422	cold	0.00642147	no	0.0207956	exercise	0.0585917
Papillibacter	no	0.384315	cold	0.622521	no	0.241145	exercise	0.909654
CandidatusArthromitus	cold	0.340441	no	0.41867	no	0.756222	no	0.10044
Acetitomaculum	cold	0.62566	cold	0.0778725	no	0.584249	exercise	0.859124
Peptococcus	no	0.520366	no	0.49613	exercise	0.279861	exercise	0.161815
mousegutmetagenome	cold	0.909416	cold	0.820263	no	0.733634	no	0.595314
FamilyXIIITCG-001	no	0.909654	no	0.0960534	no	0.762282	no	0.272856
Vagococcus	no	0.0366328	cold	0.130136	no	0.0744521	exercise	0.0748918
Enterorhabdus	cold	0.620536	no	0.289737	exercise	0.21057	no	0.596287
Pseudoflavonifractor	cold	0.211261	no	0.761322	exercise	0.0533618	exercise	0.732176
Eisenbergiella	no	0.844891	no	0.0281683	exercise	0.362283	no	0.161626
Butyricimonas	no	0.70514	no	0.0686982	exercise	0.0693276	exercise	0.732567
Pseudogracilibacillus	no	0.0971942	no	0.00978011	exercise	0.513473	exercise	0.864441
Acinetobacter	no	0.149711	no	1	exercise	1	exercise	0.149711
Oxalobacter	cold	0.875678	cold	1	exercise	0.536327	exercise	0.362283
Acetatifactor	no	0.703861	no	0.167586	exercise	0.0579271	exercise	0.400313
Gemella	cold	0.969516	no	0.225602	exercise	0.129557	no	1
Tyzzerella3	no	0.100679	no	0.167414	no	0.195938	no	0.110765
Enteractinococcus	no	0.0292983	no	0.0244791	no	0.878088	no	0.906555
RuminococcaceaeTCG-007	no	0.0582118	cold	0.733441	no	0.0818686	exercise	0.939447
Aliicoccus	no	0.149446	cold	0.492376	no	0.467084	exercise	0.149446
[Eubacterium]ventriosumgroup	cold	0.102677	cold	0.675739	exercise	0.879242	no	0.181215
Nosocomiicoccus	no	0.844952	cold	0.14669	no	0.00129816	no	0.210404
[Eubacterium]brachygroup	no	0.677356	cold	0.96977	no	0.404617	no	0.879604
Globicatella	no	0.12609	cold	0.0521035	no	0.0655588	exercise	0.152879
Barnesiella	no	0.568709	no	0.222787	exercise	0.252877	exercise	0.939493
Paracoccus	no	0.0174121	no	0.224694	exercise	0.224694	exercise	0.0174121
Sporosarcina	no	0.0148189	cold	0.101112	no	0.156253	exercise	0.00895527
CandidatusSoleaferrea	no	0.969805	cold	0.287184	exercise	0.239013	exercise	0.0340237
Ruminiclostridium1	cold	0.571484	no	0.215636	exercise	0.115604	no	0.868499
Rothia	no	0.544288	no	0.76176	no	0.383957	no	0.321531
Anaerofustis	cold	0.159758	cold	0.620936	exercise	0.731289	no	0.761234
LachnospiraceaeAC2044group	cold	0.760882	no	0.254144	exercise	0.593348	no	0.403193
Bilophila	cold	0.550151	no	0.146737	exercise	0.0747091	no	0.722605
Actinomyces	no	0.11622	no	0.175982	exercise	1	exercise	1
Leucobacter	no	0.171181	cold	0.273836	no	0.309578	exercise	0.0598936
[Clostridium]innocuumgroup	cold	1	no	0.36812	exercise	1	no	0.36812
Catabacter	cold	0.561327	no	0.802905	no	0.534684	no	0.111926
Aquamicrobium	no	0.36812	no	0.454631	exercise	0.654406	no	1
Caproiciproducens	no	0.739979	cold	0.740319	exercise	0.619143	exercise	0.352305
ClostridiaceaebacteriumBARN-424-CC-10	cold	0.197233	no	0.966909	exercise	0.306958	no	0.708624
Acetanaerobacterium	cold	0.0759149	no	0.179854	exercise	0.179854	no	0.0917665
Corynebacterium	no	0.363268	no	0.165116	no	0.184534	no	0.165444
Devosia	cold	0.168078	no	0.654826	exercise	0.328969	exercise	NA
RuminococcaceaeTCG-011	no	0.455943	cold	0.874826	exercise	0.72081	exercise	0.213823
Lactococcus	cold	0.0546603	no	0.87101	exercise	0.382572	no	0.262239
RuminococcaceaeTCG-002	no	0.148652	cold	0.803346	no	0.017348	no	0.330464
Christensenella	cold	0.350679	no	0.0762662	exercise	0.124113	no	0.330092
Parvibacter	cold	0.435923	cold	0.514156	exercise	0.325012	exercise	0.903363
Gelria	cold	0.03268	no	0.0839699	exercise	0.0114314	no	0.330092
Slackia	cold	0.0344238	cold	NA	exercise	NA	no	0.0344238
Bacillus	no	1	no	0.0628742	exercise	0.113114	no	0.401327
Lacticigenium	cold	0.852052	no	0.179571	exercise	0.583801	no	0.401327
Trichococcus	no	0.394491	cold	0.668469	no	0.858834	exercise	0.300992
Pseudomonas	cold	NA	no	0.542802	exercise	0.168078	exercise	0.36812
Faecalicoccus	cold	0.503216	cold	0.36812	no	0.191601	no	0.167489
Lactonifactor	cold	0.168078	no	0.583882	exercise	0.583882	no	0.168078
Gordonibacter	cold	0.191601	no	0.670103	exercise	0.100348	exercise	1
Peredibacter	cold	NA	no	0.0775833	exercise	0.0775833	exercise	NA
Leuconostoc	cold	0.36812	cold	0.670405	exercise	1	exercise	1
