# Supplementary material for: Exercise Reverses the Alterations in Gut Microbiota Upon Cold Exposure and Promotes Cold-Induced Weight Loss
Source: Front Physiol. 2020 May 4;11:311. doi: 10.3389/fphys.2020.00311 (PMC7212826; doi:10.3389/fphys.2020.00311)
Supplement: Supplementary file 5 [file Table_5.XLSX]

## Sheet: Supplementary Table 5
Supplementary Table 5 Spearman correlation between genus abundance and clinical index at Dady35
Clinical index	Genus	Groups with Exercise		Groups without Exercise		Consist correlation	Enrich		Cold expose vs Room temperature(No exercise)		Cold expose vs Room temperature(Exercise)		Exercise No vs Yes (Room temperature)		Exercise No vs Yes (Cold expose)
		Cor	Pvalue	Cor	Pvalue				Enrich	Pvalue	Enrich	Pvalue	Enrich	Pvalue	Enrich	Pvalue
HDL	Parabacteroides	0.587977	0.00810453	0.241991	0.303991	1	Exercise		#REF!	#REF!	#REF!	#REF!	#REF!	#REF!	#REF!	#REF!
HDL	RikenellaceaeRC9gutgroup	0.155187	0.525831	0.587441	0.00645966	1	-		#REF!	#REF!	#REF!	#REF!	#REF!	#REF!	#REF!	#REF!
HDL	Bifidobacterium	-0.406018	0.0845549	-0.585515	0.00668031	1	-		#REF!	#REF!	#REF!	#REF!	#REF!	#REF!	#REF!	#REF!
HDL	Anaerofustis	0.209486	0.389379	0.56268	0.00980068	1	-		#REF!	#REF!	#REF!	#REF!	#REF!	#REF!	#REF!	#REF!
HDL	LachnospiraceaeAC2044group	0.136312	0.57791	-0.591417	0.00602312	0	-		#REF!	#REF!	#REF!	#REF!	#REF!	#REF!	#REF!	#REF!
HDL	Lactococcus	0.591197	0.00768046	0.325549	0.161316	1	Cold		#REF!	#REF!	#REF!	#REF!	#REF!	#REF!	#REF!	#REF!
LDL	Alloprevotella	0.622693	0.00440521	0.308619	0.185533	1	-		#REF!	#REF!	#REF!	#REF!	#REF!	#REF!	#REF!	#REF!
LDL	Blautia	-0.681621	0.00130934	-0.38615	0.0926313	1	favor cold-exercise		#REF!	#REF!	#REF!	#REF!	#REF!	#REF!	#REF!	#REF!
LDL	Anaerostipes	-0.638525	0.00325727	-0.349039	0.131466	1	-		#REF!	#REF!	#REF!	#REF!	#REF!	#REF!	#REF!	#REF!
LDL	Ruminiclostridium9	0.619175	0.00470082	0.0338728	0.887262	1	Exercise		#REF!	#REF!	#REF!	#REF!	#REF!	#REF!	#REF!	#REF!
LDL	Fusicatenibacter	-0.702157	0.000803747	-0.266968	0.255184	1	Cold		#REF!	#REF!	#REF!	#REF!	#REF!	#REF!	#REF!	#REF!
LDL	LachnospiraceaeND3007group	-0.585361	0.00846297	0.425058	0.0617269	0	-		#REF!	#REF!	#REF!	#REF!	#REF!	#REF!	#REF!	#REF!
LDL	Intestinimonas	0.59921	0.00670298	-0.0406474	0.864896	0	-		#REF!	#REF!	#REF!	#REF!	#REF!	#REF!	#REF!	#REF!
LDL	RuminococcaceaeTCG-013	0.392668	0.0963165	0.57127	0.00851153	1	hate cold-exercise		#REF!	#REF!	#REF!	#REF!	#REF!	#REF!	#REF!	#REF!
TC	PrevotellaceaeGa6A1group	0.693896	0.000982651	-0.052691	0.825387	0	-		#REF!	#REF!	#REF!	#REF!	#REF!	#REF!	#REF!	#REF!
TC	Marvinbryantia	-0.629223	0.00389699	0.39435	0.0853305	0	-		#REF!	#REF!	#REF!	#REF!	#REF!	#REF!	#REF!	#REF!
TC	DefluviitaleaceaeTCG-011	-0.627693	0.00401155	0.134717	0.571208	0	-		#REF!	#REF!	#REF!	#REF!	#REF!	#REF!	#REF!	#REF!
TC	[Eubacterium]ventriosumgroup	-0.0548188	0.823618	0.562878	0.00976938	0	-		#REF!	#REF!	#REF!	#REF!	#REF!	#REF!	#REF!	#REF!
TC	Corynebacterium	-0.60009	0.00660208	-0.0019971	0.993333	1	-		#REF!	#REF!	#REF!	#REF!	#REF!	#REF!	#REF!	#REF!
TG	Romboutsia	0.0816865	0.739552	0.615038	0.00469707	1	-		#REF!	#REF!	#REF!	#REF!	#REF!	#REF!	#REF!	#REF!
TG	Turicibacter	0.0606061	0.805321	0.724812	0.0004431	1	Room Exercise		#REF!	#REF!	#REF!	#REF!	#REF!	#REF!	#REF!	#REF!
TG	CandidatusSoleaferrea	-0.0446911	0.855842	-0.565284	0.0093941	1	favor cold-exercise		#REF!	#REF!	#REF!	#REF!	#REF!	#REF!	#REF!	#REF!
GAPDH.AMPKA	Alloprevotella	-0.48536	0.185354	-0.883829	0.000306551	1	-		#REF!	#REF!	#REF!	#REF!	#REF!	#REF!	#REF!	#REF!
GAPDH.AMPKA	Blautia	0.803354	0.00910641	0.551254	0.0787893	1	favor cold-exercise		#REF!	#REF!	#REF!	#REF!	#REF!	#REF!	#REF!	#REF!
GAPDH.AMPKA	Marvinbryantia	-0.401677	0.2839	0.766592	0.00591723	0	-		#REF!	#REF!	#REF!	#REF!	#REF!	#REF!	#REF!	#REF!
GAPDH.AMPKA	RuminococcaceaeTCG-013	-0.840336	0.00456402	-0.446225	0.168906	1	hate cold-exercise		#REF!	#REF!	#REF!	#REF!	#REF!	#REF!	#REF!	#REF!
GAPDH.PGC.1α	Alloprevotella	-0.383333	0.3125	-0.927273	0	1	-		#REF!	#REF!	#REF!	#REF!	#REF!	#REF!	#REF!	#REF!
GAPDH.PGC.1α	[Ruminococcus]gauvreauiigroup	0.85	0.00607363	0.473805	0.140965	1	Cold		#REF!	#REF!	#REF!	#REF!	#REF!	#REF!	#REF!	#REF!
GAPDH.PGC.1α	Alistipes	-0.916667	0.00131173	-0.656038	0.0283769	1	Room Exercise		#REF!	#REF!	#REF!	#REF!	#REF!	#REF!	#REF!	#REF!
GAPDH.UCP1	Alloprevotella	-0.6	0.0967978	-0.763636	0.00921599	1	-		#REF!	#REF!	#REF!	#REF!	#REF!	#REF!	#REF!	#REF!
GAPDH.UCP1	[Ruminococcus]gauvreauiigroup	0.4	0.291193	0.747155	0.00822565	1	Cold		#REF!	#REF!	#REF!	#REF!	#REF!	#REF!	#REF!	#REF!
GAPDH.UCP1	Marvinbryantia	-0.116667	0.775628	0.858456	0.000717794	0	-		#REF!	#REF!	#REF!	#REF!	#REF!	#REF!	#REF!	#REF!
GAPDH.UCP1	RuminococcaceaeTCG-013	-0.845196	0.0041166	-0.474891	0.13993	1	hate cold-exercise		#REF!	#REF!	#REF!	#REF!	#REF!	#REF!	#REF!	#REF!
GAPDH.UCP1	[Eubacterium]brachygroup	0.798348	0.00989211	0.0457677	0.893703	1	-		#REF!	#REF!	#REF!	#REF!	#REF!	#REF!	#REF!	#REF!
weight loss	Clostridiumsensustricto1	0.297499	0.216096	0.579201	0.00935762	1	Cold		#REF!	#REF!	#REF!	#REF!	#REF!	#REF!	#REF!	#REF!
weight loss	Staphylococcus	0.473892	0.040394	0.600706	0.00653222	1	Cold		#REF!	#REF!	#REF!	#REF!	#REF!	#REF!	#REF!	#REF!
weight loss	Corynebacterium1	0.485276	0.0351955	0.668144	0.00176797	1	Cold		#REF!	#REF!	#REF!	#REF!	#REF!	#REF!	#REF!	#REF!
weight loss	Dorea	0.597512	0.00690115	0.284214	0.238291	1	-		#REF!	#REF!	#REF!	#REF!	#REF!	#REF!	#REF!	#REF!
weight loss	Gemella	0.238769	0.324895	0.616731	0.00491569	1	-		#REF!	#REF!	#REF!	#REF!	#REF!	#REF!	#REF!	#REF!
weight loss	[Eubacterium]ventriosumgroup	-0.635537	0.00345254	-0.16365	0.503213	1	-		#REF!	#REF!	#REF!	#REF!	#REF!	#REF!	#REF!	#REF!
Total_brown_fat_weight_.g.	Romboutsia	-0.330952	0.154072	0.67218	0.00155777	0	-		#REF!	#REF!	#REF!	#REF!	#REF!	#REF!	#REF!	#REF!
Total_brown_fat_weight_.g.	Desulfovibrio	-0.336217	0.147231	-0.57594	0.00897977	1	-		#REF!	#REF!	#REF!	#REF!	#REF!	#REF!	#REF!	#REF!
Total_brown_fat_weight_.g.	Mucispirillum	-0.179235	0.449586	-0.589926	0.00618394	1	-		#REF!	#REF!	#REF!	#REF!	#REF!	#REF!	#REF!	#REF!
Total_brown_fat_weight_.g.	Erysipelatoclostridium	0.131421	0.580747	-0.621754	0.00342558	0	-		#REF!	#REF!	#REF!	#REF!	#REF!	#REF!	#REF!	#REF!
White_fat_weight_total_.g.	Romboutsia	-0.258647	0.269667	0.630075	0.00358436	0	-		#REF!	#REF!	#REF!	#REF!	#REF!	#REF!	#REF!	#REF!
White_fat_weight_total_.g.	[Ruminococcus]torquesgroup	-0.718797	0.000519903	0.0962406	0.685959	0	-		#REF!	#REF!	#REF!	#REF!	#REF!	#REF!	#REF!	#REF!
White_fat_weight_total_.g.	Lachnoclostridium	-0.566378	0.00922747	0.0443776	0.852622	0	favor cold-exercise		#REF!	#REF!	#REF!	#REF!	#REF!	#REF!	#REF!	#REF!
White_fat_weight_total_.g.	[Ruminococcus]gauvreauiigroup	-0.664662	0.00182457	0.191801	0.417886	0	Cold		#REF!	#REF!	#REF!	#REF!	#REF!	#REF!	#REF!	#REF!
White_fat_weight_total_.g.	Tyzzerella	0.646573	0.00206574	-0.0143779	0.952026	0	Exercise		#REF!	#REF!	#REF!	#REF!	#REF!	#REF!	#REF!	#REF!
White_fat_weight_total_.g.	Ruminiclostridium1	0.569377	0.00878299	0.107776	0.65107	1	-		#REF!	#REF!	#REF!	#REF!	#REF!	#REF!	#REF!	#REF!
White_fat_weight_total_.g.	Corynebacterium	-0.158271	0.505122	0.627416	0.00306362	0	-		#REF!	#REF!	#REF!	#REF!	#REF!	#REF!	#REF!	#REF!
Brown_fat.white_fat_mass	Psychrobacter	-0.567293	0.00909003	-0.422421	0.0635345	1	Decrease in cold and increases in exercise		#REF!	#REF!	#REF!	#REF!	#REF!	#REF!	#REF!	#REF!
Brown_fat.white_fat_mass	Oligella	-0.409257	0.0731602	-0.594839	0.0056671	1	Decrease in cold and increases in exercise		#REF!	#REF!	#REF!	#REF!	#REF!	#REF!	#REF!	#REF!
Brown_fat.white_fat_mass	Facklamia	-0.447093	0.0481049	-0.57181	0.00843534	1	Decrease in cold and increases in exercise		#REF!	#REF!	#REF!	#REF!	#REF!	#REF!	#REF!	#REF!
Skeletal_muscle_weight_.g.	Parasutterella	-0.581261	0.00718965	0.349157	0.131327	0	-		#REF!	#REF!	#REF!	#REF!	#REF!	#REF!	#REF!	#REF!
Skeletal_muscle_weight_.g.	LachnospiraceaeFCS020group	0.609374	0.00434178	-0.275239	0.240193	0	-		#REF!	#REF!	#REF!	#REF!	#REF!	#REF!	#REF!	#REF!
Skeletal_muscle_weight_.g.	Acetatifactor	-0.150126	0.527551	0.69072	0.000747116	0	Exercise		#REF!	#REF!	#REF!	#REF!	#REF!	#REF!	#REF!	#REF!
Blood_sugar	RuminococcaceaeTCG-013	-0.596526	0.00549795	-0.463519	0.0395507	1	hate cold-exercise		#REF!	#REF!	#REF!	#REF!	#REF!	#REF!	#REF!	#REF!
Blood_sugar	Enterorhabdus	-0.619899	0.00355167	0.167299	0.480808	0	-		#REF!	#REF!	#REF!	#REF!	#REF!	#REF!	#REF!	#REF!
Blood_sugar	Actinomyces	0.178666	0.451049	-0.589561	0.00622378	0	-		#REF!	#REF!	#REF!	#REF!	#REF!	#REF!	#REF!	#REF!
Blood_lactate	Desulfovibrio	0.647023	0.00204603	-0.0429217	0.857408	0	-		#REF!	#REF!	#REF!	#REF!	#REF!	#REF!	#REF!	#REF!
Blood_lactate	Coprococcus2	0.698441	0.00061429	-0.0241418	0.919528	0	favor cold-exercise		#REF!	#REF!	#REF!	#REF!	#REF!	#REF!	#REF!	#REF!
